# Supplementary material for: Whole-Body Physiologically Based Pharmacokinetic Modeling of GalNAc-Conjugated siRNAs
Source: Pharmaceutics. 2025 Jan 6;17(1):69. doi: 10.3390/pharmaceutics17010069 (PMC11769416; doi:10.3390/pharmaceutics17010069)
Supplement: Supplementary file 1 [file pharmaceutics-17-00069-s001.zip]

Archive with 2 entries (2 files):
- pharmaceutics-3382948-supplementary.pdf
- WB-PBPK-PD_ALN-AT3_1mg_kg_Case_Example..pkml
